# Supplementary material for: First Insights into the Repertoire of Secretory Lectins in Rotifers
Source: Mar Drugs. 2022 Feb 9;20(2):130. doi: 10.3390/md20020130 (PMC8878817; doi:10.3390/md20020130)
Supplement: Supplementary file 1 [file marinedrugs-20-00130-s001.zip]

Archive with 1 entries (1 files):
- marinedrugs-1585268-supplementary.xlsx
