# Supplementary material for: First Insights into the Repertoire of Secretory Lectins in Rotifers
Source: Mar Drugs. 2022 Feb 9;20(2):130. doi: 10.3390/md20020130 (PMC8878817; doi:10.3390/md20020130)
Supplement: Supplementary file 1 [file marinedrugs-20-00130-s001.zip › marinedrugs-1585268-supplementary.xlsx]

## Sheet: Foglio1
Bdelloidea			Monogononta
Adineta ricciae	Rotaria sordida	Didymodactylos carnosus	Proales similis	Brachionus calyciflorus	Brachionus plicatilis
FReDs
CAF0878524.1	CAF0751796.1	CAF1434200.1	Psimilis_03_09420T	CAF0819945.1	RNA22367.1
CAF0945900.1	CAF0752808.1		Psimilis_03_09530T	CAF0908263.1	RNA11400.1
CAF0945918.1	CAF1476978.1		Psimilis_09_01830T		RNA11394.1
CAF1245149.1	CAF1477220.1				RMZ95662.1
CAF1280173.1	CAF1562539.1				RMZ95104.1
CAF1280331.1	CAF1562805.1				RMZ93208.1
C-type lectins
CAF0720862.1	CAF1316313.1	CAF1355516.1	Psimilis_02_04230T	CAF0711080.1	RNA43174.1
CAF1051137.1	CAF1617430.1		Psimilis_07_00080T	CAF0717674.1	RNA42167.1
CAF1188087.1			Psimilis_15_01080T	CAF0732058.1	RNA41830.1
				CAF0733941.1	RNA41475.1
				CAF0798047.1	RNA36277.1
				CAF0801878.1	RNA34523.1
				CAF0837804.1	RNA29008.1
				CAF0841267.1	RNA28241.1
				CAF0853116.1	RNA27975.1
				CAF0857527.1	RNA26341.1
				CAF0909394.1	RNA16584.1
				CAF0933154.1	RNA15691.1
				CAF0949774.1	RNA12831.1
				CAF0961902.1	RNA09291.1
				CAF1000084.1	RNA05844.1
				CAF1009150.1	RNA05364.1
				CAF1021883.1	RMZ98887.1
				CAF1029006.1
				CAF1079611.1
				CAF1090772.1
				CAF1105772.1
				CAF1106503.1
				CAF1114916.1
				CAF1125021.1
				CAF1130062.1
C1qDC proteins
CAF0996037.1	CAF0779777.1	CAF0851770.1	Psimilis_08_01910T	CAF0725926.1	RNA27756.1
CAF1161012.1	CAF0780868.1	CAF0894492.1
CAF1459739.1	CAF1216408.1
CAF1491763.1	CAF1223496.1
	CAF1223772.1
	CAF1234405.1
Galectins
CAF0793974.1	CAF0842188.1	CAF1028085.1	Psimilis_01_05830T	CAF1017208.1	RNA17896.1
CAF0793994.1	CAF0842207.1	CAF1127101.1
CAF1328906.1	CAF0843183.1
	CAF0843203.1
	CAF0929385.1
	CAF0929403.1
	CAF0931748.1
	CAF0931764.1
R-type lectins
	CAF1265174.1			CAF0709224.1
				CAF0786600.1
				CAF1116282.1
F-type lectins
CAF0827309.1	CAF1105235.1	CAF0744907.1	Psimilis_14_01360T	CAF0807290.1	RNA23352.1
CAF0876639.1	CAF1106475.1		Psimilis_12_00480T	CAF1056886.1
CAF0892731.1	CAF1575158.1			CAF1056865.1
SUEL-type lectins
			Psimilis_06_02620T	CAF0710958.1
			Psimilis_06_02630T	CAF0710955.1
			Psimilis_04_08850T	CAF0757155.1
			Psimilis_11_01200T
H-type lectins
CAF1398601.1	CAF1285235.1
CAF1398710.1
Jacalin-like lectins
		CAF1128365.1
